# Supplementary material for: Characterization of the FLA Gene Family in Tomato (Solanum lycopersicum L.) and the Expression Analysis of SlFLAs in Response to Hormone and Abiotic Stresses
Source: Int J Mol Sci. 2023 Nov 7;24(22):16063. doi: 10.3390/ijms242216063 (PMC10671457; doi:10.3390/ijms242216063)
Supplement: Supplementary file 1 [file ijms-24-16063-s001.zip › File S1.xlsx]

## Sheet: Sheet1
Seq_1	Seq_2	Ka	Ks	Ka_Ks	EffectiveLen	AverageS-sites	AverageN-sites	cN	cS	pN	pS	Note
SlFLA1	SlFLA2	0.924278	2.38156	0.388098	903	220.083	682.917	362.833	158.167	0.5313	0.718667
SlFLA1	SlFLA3	0.785996	NaN	NaN	642	160.5	481.5	234.5	125.5	0.48702	0.781931	High Sequence Divergence Value (pS>=0.75)
SlFLA1	SlFLA4	0.824974	NaN	NaN	648	154.833	493.167	246.75	127.25	0.500338	0.821851	High Sequence Divergence Value (pS>=0.75)
SlFLA1	SlFLA5	0.129688	1.15518	0.112267	1284	308.583	975.417	116.167	181.833	0.119094	0.589252
SlFLA1	SlFLA6	0.892476	2.5427	0.350995	606	151.667	454.333	237.083	109.917	0.521827	0.724725
SlFLA1	SlFLA7	0.906123	2.6011	0.348361	537	127.417	409.583	215.417	92.5833	0.525941	0.726619
SlFLA1	SlFLA8	0.921974	2.77262	0.332528	630	157.917	472.083	250.5	115.5	0.530627	0.731398
SlFLA1	SlFLA9	0.960635	2.27752	0.421789	1023	254.667	768.333	416.167	181.833	0.541649	0.714005
SlFLA1	SlFLA10	0.829148	3.18437	0.260381	954	228.833	725.167	363.833	169.167	0.501724	0.739257
SlFLA1	SlFLA11	0.793568	1.67921	0.472584	582	138.667	443.333	217.083	92.9167	0.489662	0.670072
SlFLA1	SlFLA12	0.963761	NaN	NaN	708	171.917	536.083	290.833	136.167	0.542515	0.79205	High Sequence Divergence Value (pS>=0.75)
SlFLA1	SlFLA13	1.00553	NaN	NaN	720	175.083	544.917	301.75	136.25	0.553754	0.778201	High Sequence Divergence Value (pS>=0.75)
SlFLA1	SlFLA14	0.919651	2.08291	0.441523	1008	246.917	761.083	403.333	173.667	0.529946	0.703341
SlFLA1	SlFLA15	0.93794	NaN	NaN	1035	257.167	777.833	416.333	198.667	0.535247	0.772521	High Sequence Divergence Value (pS>=0.75)
SlFLA1	SlFLA16	0.734663	1.4544	0.50513	582	140.417	441.583	206.833	90.1667	0.46839	0.642136
SlFLA1	SlFLA17	0.768738	2.29824	0.334489	516	119	397	190.917	85.0833	0.480898	0.714986
SlFLA1	SlFLA18	0.769305	1.34521	0.571883	972	224.583	747.417	359.583	140.417	0.481102	0.625232
SlFLA1	SlFLA19	0.775029	NaN	NaN	591	146	445	215	112	0.483146	0.767123	High Sequence Divergence Value (pS>=0.75)
SlFLA1	SlFLA20	0.893347	3.09823	0.288342	927	217.833	709.167	370.25	160.75	0.522092	0.73795
SlFLA1	SlFLA21	0.847391	NaN	NaN	657	163.917	493.083	250.333	123.667	0.50769	0.754448	High Sequence Divergence Value (pS>=0.75)
SlFLA1	SlFLA22	0.775505	3.26671	0.237397	924	227.25	696.75	336.75	168.25	0.483315	0.740374
SlFLA1	SlFLA23	0.84436	2.95579	0.285663	975	235.917	739.083	374.5	173.5	0.506709	0.735429
SlFLA1	SlFLA24	0.814749	2.46322	0.330766	657	157.917	499.083	248	114	0.496911	0.7219
SlFLA2	SlFLA3	0.840553	NaN	NaN	51	12.9167	38.0833	19.25	12.75	0.50547	0.987097	High Sequence Divergence Value (pS>=0.75)
SlFLA2	SlFLA4	0.891371	2.676	0.333099	834	207.75	626.25	326.583	151.417	0.52149	0.728841
SlFLA2	SlFLA5	0.784358	2.55919	0.306488	864	212.333	651.667	317	154	0.486445	0.725275
SlFLA2	SlFLA6	1.03505	2.12491	0.487102	507	120.417	386.583	217	85	0.561328	0.705882
SlFLA2	SlFLA7	0.905239	NaN	NaN	555	136.333	418.667	220.083	104.917	0.525677	0.76956	High Sequence Divergence Value (pS>=0.75)
SlFLA2	SlFLA8	0.977036	NaN	NaN	594	150.75	443.25	242.083	113.917	0.546155	0.755666	High Sequence Divergence Value (pS>=0.75)
SlFLA2	SlFLA9	0.877722	2.95914	0.296614	813	208.25	604.75	312.833	153.167	0.517294	0.735494
SlFLA2	SlFLA10	0.719807	1.91602	0.375679	921	226.25	694.75	321.5	156.5	0.462756	0.691713
SlFLA2	SlFLA11	0.83251	1.57202	0.529578	606	150.25	455.75	229.167	98.8333	0.502834	0.657793
SlFLA2	SlFLA12	0.99727	2.09083	0.476973	945	241.417	703.583	388.083	169.917	0.551581	0.703832
SlFLA2	SlFLA13	0.990307	NaN	NaN	597	148.75	448.25	246.417	118.583	0.54973	0.797199	High Sequence Divergence Value (pS>=0.75)
SlFLA2	SlFLA14	0.903913	1.40451	0.64358	825	206.917	618.083	324.667	131.333	0.52528	0.634716
SlFLA2	SlFLA15	0.364179	1.87595	0.194131	1020	256.833	763.167	220.167	176.833	0.288491	0.688514
SlFLA2	SlFLA16	0.770705	NaN	NaN	507	126.5	380.5	183.25	104.75	0.481603	0.828063	High Sequence Divergence Value (pS>=0.75)
SlFLA2	SlFLA17	1.01913	2.5905	0.393412	591	145.833	445.167	248.083	105.917	0.557282	0.726286
SlFLA2	SlFLA18	0.879052	NaN	NaN	858	208.5	649.5	336.25	156.75	0.517706	0.751799	High Sequence Divergence Value (pS>=0.75)
SlFLA2	SlFLA19	0.934789	2.89092	0.323353	648	163.917	484.083	258.667	120.333	0.534343	0.734113
SlFLA2	SlFLA20	0.913859	1.761	0.518945	912	221.5	690.5	364.75	150.25	0.52824	0.67833
SlFLA2	SlFLA21	0.812769	2.73124	0.297582	594	150.5	443.5	220.083	109.917	0.496242	0.730343
SlFLA2	SlFLA22	0.975212	NaN	NaN	492	121.5	370.5	202.167	93.8333	0.545659	0.772291	High Sequence Divergence Value (pS>=0.75)
SlFLA2	SlFLA23	0.869466	NaN	NaN	822	204.833	617.167	317.667	160.333	0.514718	0.78275	High Sequence Divergence Value (pS>=0.75)
SlFLA2	SlFLA24	0.983079	NaN	NaN	657	160.917	496.083	271.75	132.25	0.547791	0.821854	High Sequence Divergence Value (pS>=0.75)
SlFLA3	SlFLA4	0.713691	NaN	NaN	771	194.333	576.667	265.5	146.5	0.460405	0.753859	High Sequence Divergence Value (pS>=0.75)
SlFLA3	SlFLA5	0.782139	3.7963	0.206026	636	162.25	473.75	230.083	120.917	0.485664	0.745249
SlFLA3	SlFLA6	0.960836	2.6657	0.360444	615	154.417	460.583	249.5	112.5	0.541704	0.728548
SlFLA3	SlFLA7	0.83675	NaN	NaN	612	148.75	463.25	233.583	114.417	0.504227	0.769188	High Sequence Divergence Value (pS>=0.75)
SlFLA3	SlFLA8	0.838694	NaN	NaN	570	141.667	428.333	216.25	109.75	0.504864	0.774706	High Sequence Divergence Value (pS>=0.75)
SlFLA3	SlFLA9	0.868413	NaN	NaN	720	181.333	538.667	277.083	140.917	0.514387	0.777114	High Sequence Divergence Value (pS>=0.75)
SlFLA3	SlFLA10	0.739851	NaN	NaN	501	119	382	179.667	90.3333	0.470332	0.759104	High Sequence Divergence Value (pS>=0.75)
SlFLA3	SlFLA11	0.943194	NaN	NaN	669	164.417	504.583	270.833	126.167	0.536746	0.767359	High Sequence Divergence Value (pS>=0.75)
SlFLA3	SlFLA12	0.97214	2.87824	0.337754	723	185.667	537.333	292.75	136.25	0.54482	0.733842
SlFLA3	SlFLA13	0.168364	0.802993	0.20967	747	182.25	564.75	85.1667	89.8333	0.150804	0.492913
SlFLA3	SlFLA14	0.62109	2.59473	0.239366	771	195.25	575.75	243.167	141.833	0.422348	0.726419
SlFLA3	SlFLA15	0.775283	NaN	NaN	504	131.167	372.833	180.167	98.8333	0.483236	0.753494	High Sequence Divergence Value (pS>=0.75)
SlFLA3	SlFLA16	0.839929	1.5186	0.553094	627	152.333	474.667	239.833	99.1667	0.505267	0.650985
SlFLA3	SlFLA17	0.885063	2.0603	0.429579	681	165.5	515.5	267.833	116.167	0.51956	0.701913
SlFLA3	SlFLA18	0.641644	1.53836	0.417095	645	156.833	488.167	210.5	102.5	0.431205	0.65356
SlFLA3	SlFLA19	0.852843	2.30278	0.370353	576	143.667	432.333	220.25	102.75	0.509445	0.715197
SlFLA3	SlFLA20	1.07724	1.83114	0.588287	426	101.5	324.5	185.5	69.5	0.571649	0.684729
SlFLA3	SlFLA21	0.818128	1.69294	0.483259	657	165.917	491.083	244.583	111.417	0.498049	0.671522
SlFLA3	SlFLA22	0.616777	NaN	NaN	765	189.833	575.167	241.833	148.167	0.420458	0.780509	High Sequence Divergence Value (pS>=0.75)
SlFLA3	SlFLA23	0.618392	NaN	NaN	762	184.833	577.167	243.083	140.917	0.421167	0.762399	High Sequence Divergence Value (pS>=0.75)
SlFLA3	SlFLA24	0.840298	1.51909	0.553157	642	154.75	487.25	246.25	100.75	0.505387	0.65105
SlFLA4	SlFLA5	0.827908	2.21256	0.374186	666	158.167	507.833	254.583	112.417	0.501313	0.710748
SlFLA4	SlFLA6	0.719691	1.79205	0.401601	648	156.333	491.667	227.5	106.5	0.462712	0.681237
SlFLA4	SlFLA7	0.726034	2.47424	0.293437	669	158.75	510.25	237.333	114.667	0.465131	0.72231
Seq_1	Seq_2	Ka	Ks	Ka_Ks	EffectiveLen	AverageS-sites	AverageN-sites	cN	cS	pN	pS	Note
SlFLA4	SlFLA8	0.896237	NaN	NaN	660	164.75	495.25	259	126	0.522968	0.764795	High Sequence Divergence Value (pS>=0.75)
SlFLA4	SlFLA9	0.756835	3.87692	0.195215	1155	288.083	866.917	413.167	214.833	0.476593	0.745733
SlFLA4	SlFLA10	0.93862	1.99655	0.470121	579	141.667	437.333	234.167	98.8333	0.535442	0.697647
SlFLA4	SlFLA11	0.857432	1.6838	0.509224	702	171.25	530.75	271.167	114.833	0.510912	0.67056
SlFLA4	SlFLA12	0.696473	1.93184	0.360524	1146	288.75	857.25	388.917	200.083	0.453679	0.692929
SlFLA4	SlFLA13	0.629973	1.78752	0.352429	684	170.75	513.25	218.75	116.25	0.426206	0.68082
SlFLA4	SlFLA14	0.505751	1.8579	0.272217	1164	290.75	873.25	321.25	199.75	0.367879	0.687016
SlFLA4	SlFLA15	1.02073	3.38373	0.301659	588	141.667	446.333	248.917	105.083	0.557692	0.741765
SlFLA4	SlFLA16	0.837105	2.66498	0.314113	681	163	518	261.25	118.75	0.504344	0.728528
SlFLA4	SlFLA17	0.847353	NaN	NaN	576	136.417	439.583	223.167	103.833	0.507678	0.761148	High Sequence Divergence Value (pS>=0.75)
SlFLA4	SlFLA18	0.400298	NaN	NaN	1140	267.417	872.583	270.667	216.333	0.31019	0.808975	High Sequence Divergence Value (pS>=0.75)
SlFLA4	SlFLA19	0.866942	NaN	NaN	900	220.75	679.25	349.083	169.917	0.513925	0.769724	High Sequence Divergence Value (pS>=0.75)
SlFLA4	SlFLA20	0.916799	NaN	NaN	870	208.667	661.333	349.917	160.083	0.529108	0.767173	High Sequence Divergence Value (pS>=0.75)
SlFLA4	SlFLA21	0.692815	NaN	NaN	717	177.083	539.917	244.167	138.833	0.45223	0.784	High Sequence Divergence Value (pS>=0.75)
SlFLA4	SlFLA22	0.183703	1.53021	0.120051	1221	294.25	926.75	151	192	0.162935	0.652506
SlFLA4	SlFLA23	0.366858	2.03104	0.180626	1200	287.5	912.5	264.75	201.25	0.290137	0.7
SlFLA4	SlFLA24	0.856303	1.7129	0.499914	678	164.667	513.333	262.083	110.917	0.510552	0.673583
SlFLA5	SlFLA6	0.949757	4.42492	0.214638	600	152.083	447.917	241.25	113.75	0.538605	0.747945
SlFLA5	SlFLA7	0.907912	3.01885	0.300747	543	129.083	413.917	217.917	95.0833	0.526475	0.736604
SlFLA5	SlFLA8	0.978016	2.09737	0.466306	663	169.333	493.667	269.75	119.25	0.546421	0.704232
SlFLA5	SlFLA9	0.781477	NaN	NaN	669	165.667	503.333	244.333	141.667	0.48543	0.855131	High Sequence Divergence Value (pS>=0.75)
SlFLA5	SlFLA10	0.861999	2.41668	0.356687	966	231.333	734.667	376.417	166.583	0.512364	0.720101
SlFLA5	SlFLA11	0.781687	NaN	NaN	570	138.833	431.167	209.333	105.667	0.485504	0.761104	High Sequence Divergence Value (pS>=0.75)
SlFLA5	SlFLA12	0.9257	NaN	NaN	987	246	741	394	186	0.531714	0.756098	High Sequence Divergence Value (pS>=0.75)
SlFLA5	SlFLA13	0.957478	1.98405	0.482587	654	162.417	491.583	265.833	113.167	0.54077	0.696768
SlFLA5	SlFLA14	0.959299	1.75492	0.546634	969	238.167	730.833	395.583	161.417	0.541277	0.677747
SlFLA5	SlFLA15	0.936602	2.49427	0.375502	528	136	392	209.667	98.3333	0.534864	0.723039
SlFLA5	SlFLA16	0.710223	2.04137	0.347915	594	146.167	447.833	205.583	102.417	0.459062	0.700684
SlFLA5	SlFLA17	0.81782	1.50986	0.541652	504	118.75	385.25	191.833	77.1667	0.497945	0.649825
SlFLA5	SlFLA18	0.717792	1.27447	0.563207	936	215.917	720.083	332.667	132.333	0.461984	0.612891
SlFLA5	SlFLA19	0.859458	NaN	NaN	873	213.25	659.75	337.5	164.5	0.511557	0.771395	High Sequence Divergence Value (pS>=0.75)
SlFLA5	SlFLA20	0.886113	NaN	NaN	930	219.583	710.417	369.333	169.667	0.519883	0.772676	High Sequence Divergence Value (pS>=0.75)
SlFLA5	SlFLA21	0.767308	2.23457	0.343381	582	148.667	433.333	208.167	105.833	0.480385	0.711883
SlFLA5	SlFLA22	0.813405	NaN	NaN	957	227.833	729.167	362	179	0.496457	0.785662	High Sequence Divergence Value (pS>=0.75)
SlFLA5	SlFLA23	0.811916	NaN	NaN	921	220.833	700.167	347.25	169.75	0.495953	0.768679	High Sequence Divergence Value (pS>=0.75)
SlFLA5	SlFLA24	0.871072	NaN	NaN	621	150.167	470.833	242.583	116.417	0.515221	0.77525	High Sequence Divergence Value (pS>=0.75)
SlFLA6	SlFLA7	0.213704	1.47304	0.145077	693	163.75	529.25	98.4167	105.583	0.185955	0.644784
SlFLA6	SlFLA8	0.923862	NaN	NaN	630	158.25	471.75	250.583	122.417	0.531178	0.773565	High Sequence Divergence Value (pS>=0.75)
SlFLA6	SlFLA9	0.792695	NaN	NaN	660	158.833	501.167	245.25	132.75	0.489358	0.835782	High Sequence Divergence Value (pS>=0.75)
SlFLA6	SlFLA10	0.999287	2.20489	0.453214	636	157.083	478.917	264.417	111.583	0.552114	0.710345
SlFLA6	SlFLA11	0.40408	NaN	NaN	705	170.167	534.833	167.083	132.917	0.312403	0.781097	High Sequence Divergence Value (pS>=0.75)
SlFLA6	SlFLA12	0.799278	NaN	NaN	696	172.917	523.083	257.167	144.833	0.491636	0.83759	High Sequence Divergence Value (pS>=0.75)
SlFLA6	SlFLA13	0.871853	3.78095	0.230591	645	154.667	490.333	252.75	115.25	0.515466	0.745151
SlFLA6	SlFLA14	0.774503	NaN	NaN	711	180.417	530.583	256.25	138.75	0.482959	0.769053	High Sequence Divergence Value (pS>=0.75)
SlFLA6	SlFLA15	0.918343	NaN	NaN	612	155.333	456.667	241.833	117.167	0.529562	0.754292	High Sequence Divergence Value (pS>=0.75)
SlFLA6	SlFLA16	0.54356	3.12978	0.173674	699	164.083	534.917	206.833	121.167	0.386665	0.738446
SlFLA6	SlFLA17	0.72873	1.72757	0.421824	696	165.417	530.583	247.333	111.667	0.466154	0.675063
SlFLA6	SlFLA18	0.833913	3.7496	0.222401	654	148.333	505.667	254.5	110.5	0.503296	0.744944
SlFLA6	SlFLA19	0.822614	NaN	NaN	618	153.917	464.083	231.833	117.167	0.499551	0.761234	High Sequence Divergence Value (pS>=0.75)
SlFLA6	SlFLA20	0.934223	2.99589	0.311835	501	120.667	380.333	203.167	88.8333	0.534181	0.736188
SlFLA6	SlFLA21	0.76058	NaN	NaN	693	171.333	521.667	249.333	132.667	0.477955	0.774319	High Sequence Divergence Value (pS>=0.75)
SlFLA6	SlFLA22	0.784835	NaN	NaN	654	152.917	501.083	243.833	115.167	0.486612	0.753134	High Sequence Divergence Value (pS>=0.75)
SlFLA6	SlFLA23	0.775029	NaN	NaN	660	155.667	504.333	243.667	120.333	0.483146	0.773019	High Sequence Divergence Value (pS>=0.75)
SlFLA6	SlFLA24	0.392622	2.57164	0.152674	687	161.917	525.083	160.5	117.5	0.305666	0.725682
SlFLA7	SlFLA8	0.914458	NaN	NaN	543	133.917	409.083	216.167	100.833	0.528417	0.752956	High Sequence Divergence Value (pS>=0.75)
SlFLA7	SlFLA9	0.779367	NaN	NaN	651	155.833	495.167	240	126	0.484685	0.808556	High Sequence Divergence Value (pS>=0.75)
SlFLA7	SlFLA10	0.929342	3.03716	0.305991	639	154.583	484.417	258.083	113.917	0.532771	0.736927
SlFLA7	SlFLA11	0.420973	2.34161	0.179779	711	169.583	541.417	174.417	121.583	0.322149	0.716953
SlFLA7	SlFLA12	0.790525	NaN	NaN	675	163.167	511.833	250.083	128.917	0.488603	0.790092	High Sequence Divergence Value (pS>=0.75)
SlFLA7	SlFLA13	0.898219	NaN	NaN	645	153.5	491.5	257.333	129.667	0.523567	0.844734	High Sequence Divergence Value (pS>=0.75)
SlFLA7	SlFLA14	0.832813	4.23786	0.196517	663	165.917	497.083	250	124	0.502934	0.747363
SlFLA7	SlFLA15	0.921134	3.00159	0.306882	630	159.583	470.417	249.5	117.5	0.530381	0.736292
SlFLA7	SlFLA16	0.562234	1.88676	0.297989	699	165	534	211.25	113.75	0.395599	0.689394
SlFLA7	SlFLA17	0.718337	1.41342	0.508227	678	158.917	519.083	239.917	101.083	0.462193	0.636078
SlFLA7	SlFLA18	0.844886	1.73934	0.485752	639	142.333	496.667	251.75	96.25	0.506879	0.67623
SlFLA7	SlFLA19	0.880612	2.40275	0.366502	594	145	449	232.667	104.333	0.518189	0.71954
SlFLA7	SlFLA20	1.01816	1.75135	0.581359	663	155.25	507.75	282.833	105.167	0.557033	0.677402
SlFLA7	SlFLA21	0.717089	1.65095	0.43435	678	165.417	512.583	236.667	110.333	0.461714	0.667003
SlFLA7	SlFLA22	0.802219	NaN	NaN	678	156.667	521.333	256.833	121.167	0.492647	0.773404	High Sequence Divergence Value (pS>=0.75)
Seq_1	Seq_2	Ka	Ks	Ka_Ks	EffectiveLen	AverageS-sites	AverageN-sites	cN	cS	pN	pS	Note
SlFLA7	SlFLA23	0.723811	2.40868	0.300501	651	151.667	499.333	231.833	109.167	0.464286	0.71978
SlFLA7	SlFLA24	0.388139	1.75666	0.220953	696	163	533	161.5	110.5	0.303002	0.677914
SlFLA8	SlFLA9	0.926548	3.52672	0.262722	726	183.667	542.333	288.5	136.5	0.531961	0.743194
SlFLA8	SlFLA10	0.8142	NaN	NaN	570	137.333	432.667	214.917	108.083	0.496726	0.787015	High Sequence Divergence Value (pS>=0.75)
SlFLA8	SlFLA11	0.861663	NaN	NaN	609	150.083	458.917	235.083	114.917	0.512257	0.765686	High Sequence Divergence Value (pS>=0.75)
SlFLA8	SlFLA12	0.928837	NaN	NaN	669	167.083	501.917	267.333	129.667	0.532625	0.77606	High Sequence Divergence Value (pS>=0.75)
SlFLA8	SlFLA13	0.951826	NaN	NaN	342	85.75	256.25	138.167	68.8333	0.539187	0.802721	High Sequence Divergence Value (pS>=0.75)
SlFLA8	SlFLA14	0.912882	NaN	NaN	735	187.917	547.083	288.833	144.167	0.527951	0.767184	High Sequence Divergence Value (pS>=0.75)
SlFLA8	SlFLA15	0.82621	2.53075	0.326469	675	174.417	500.583	250.667	126.333	0.500749	0.724319
SlFLA8	SlFLA16	0.947864	NaN	NaN	627	152	475	255.583	124.417	0.53807	0.818531	High Sequence Divergence Value (pS>=0.75)
SlFLA8	SlFLA17	0.799745	NaN	NaN	555	133.417	421.583	207.333	106.667	0.491797	0.7995	High Sequence Divergence Value (pS>=0.75)
SlFLA8	SlFLA18	1.03756	2.41949	0.428833	657	156.667	500.333	281.167	112.833	0.561959	0.720213
SlFLA8	SlFLA19	0.840083	NaN	NaN	672	170.5	501.5	253.417	130.583	0.505317	0.765885	High Sequence Divergence Value (pS>=0.75)
SlFLA8	SlFLA20	0.904839	NaN	NaN	576	142.333	433.667	227.917	115.083	0.525557	0.808548	High Sequence Divergence Value (pS>=0.75)
SlFLA8	SlFLA21	0.762357	NaN	NaN	603	153.25	449.75	215.25	115.75	0.478599	0.755302	High Sequence Divergence Value (pS>=0.75)
SlFLA8	SlFLA22	0.960725	NaN	NaN	681	168.083	512.917	277.833	139.167	0.541673	0.827962	High Sequence Divergence Value (pS>=0.75)
SlFLA8	SlFLA23	0.905002	2.48434	0.364283	609	151.75	457.25	240.333	109.667	0.525606	0.72268
SlFLA8	SlFLA24	0.891616	NaN	NaN	603	145.083	457.917	238.833	110.167	0.521565	0.759334	High Sequence Divergence Value (pS>=0.75)
SlFLA9	SlFLA10	0.782018	1.76668	0.442647	885	218.5	666.5	323.667	148.333	0.485621	0.678871
SlFLA9	SlFLA11	0.917987	NaN	NaN	711	173.5	537.5	284.583	131.417	0.529457	0.757445	High Sequence Divergence Value (pS>=0.75)
SlFLA9	SlFLA12	0.17703	1.01289	0.174778	1257	321.083	935.917	147.583	178.417	0.157689	0.555671
SlFLA9	SlFLA13	0.833709	NaN	NaN	723	181	542	272.75	144.25	0.503229	0.796961	High Sequence Divergence Value (pS>=0.75)
SlFLA9	SlFLA14	0.715641	1.89802	0.377046	1083	277.417	805.583	371.5	191.5	0.461157	0.690297
SlFLA9	SlFLA15	0.8946	1.68252	0.531701	993	251.333	741.667	387.5	168.5	0.522472	0.670424
SlFLA9	SlFLA16	0.932933	3.18442	0.292968	708	170.667	537.333	286.833	126.167	0.533809	0.739258
SlFLA9	SlFLA17	0.976602	NaN	NaN	702	168.917	533.083	291.083	126.917	0.546037	0.751357	High Sequence Divergence Value (pS>=0.75)
SlFLA9	SlFLA18	0.860443	2.89701	0.29701	1095	263.083	831.917	425.833	193.167	0.51187	0.734241
SlFLA9	SlFLA19	0.929335	NaN	NaN	933	233.667	699.333	372.583	181.417	0.532769	0.776391	High Sequence Divergence Value (pS>=0.75)
SlFLA9	SlFLA20	0.935997	2.28452	0.409713	894	222.583	671.417	359	159	0.53469	0.714339
SlFLA9	SlFLA21	0.794259	NaN	NaN	711	178.75	532.25	260.75	135.25	0.489901	0.756643	High Sequence Divergence Value (pS>=0.75)
SlFLA9	SlFLA22	0.758736	2.17346	0.349092	1164	287.167	876.833	418.5	203.5	0.477286	0.708648
SlFLA9	SlFLA23	0.819797	NaN	NaN	1149	280.583	868.417	433	215	0.498609	0.766261	High Sequence Divergence Value (pS>=0.75)
SlFLA9	SlFLA24	0.896384	NaN	NaN	708	170.25	537.75	281.25	131.75	0.523013	0.773862	High Sequence Divergence Value (pS>=0.75)
SlFLA10	SlFLA11	0.948939	2.69022	0.352736	681	169.583	511.417	275.333	123.667	0.538374	0.729238
SlFLA10	SlFLA12	0.851475	3.35266	0.25397	927	233	694	353.25	172.75	0.509006	0.741416
SlFLA10	SlFLA13	1.15541	NaN	NaN	240	56.1667	183.833	108.333	43.6667	0.589302	0.777448	High Sequence Divergence Value (pS>=0.75)
SlFLA10	SlFLA14	0.760495	1.80394	0.421576	684	166.833	517.167	247.167	113.833	0.477925	0.682318
SlFLA10	SlFLA15	0.822387	2.07408	0.396507	951	236.083	714.917	357.083	165.917	0.499475	0.702789
SlFLA10	SlFLA16	0.968222	2.44139	0.396586	627	152.667	474.333	257.917	110.083	0.543746	0.72107
SlFLA10	SlFLA17	0.97104	NaN	NaN	513	116.167	396.833	216.083	89.9167	0.544519	0.774032	High Sequence Divergence Value (pS>=0.75)
SlFLA10	SlFLA18	0.964114	NaN	NaN	915	213.917	701.083	380.417	161.583	0.542613	0.755356	High Sequence Divergence Value (pS>=0.75)
SlFLA10	SlFLA19	0.796674	NaN	NaN	609	150.167	458.833	225.167	120.833	0.490737	0.804661	High Sequence Divergence Value (pS>=0.75)
SlFLA10	SlFLA20	0.896109	2.24369	0.39939	924	220.75	703.25	367.75	157.25	0.522929	0.712344
SlFLA10	SlFLA21	0.901788	NaN	NaN	630	158.25	471.75	247.5	122.5	0.524642	0.774092	High Sequence Divergence Value (pS>=0.75)
SlFLA10	SlFLA22	0.980418	2.64662	0.370442	615	146.75	468.25	256.167	106.833	0.547072	0.727995
SlFLA10	SlFLA23	0.828693	1.33027	0.622949	561	137.167	423.833	212.583	85.4167	0.501573	0.622722
SlFLA10	SlFLA24	0.772669	1.74775	0.442095	570	139.083	430.917	207.833	94.1667	0.482305	0.677052
SlFLA11	SlFLA12	0.897825	NaN	NaN	729	179.917	549.083	287.417	152.583	0.523448	0.848078	High Sequence Divergence Value (pS>=0.75)
SlFLA11	SlFLA13	0.80638	NaN	NaN	642	157.083	484.917	239.583	119.417	0.494071	0.760212	High Sequence Divergence Value (pS>=0.75)
SlFLA11	SlFLA14	0.716416	1.95236	0.366948	717	180.833	536.167	247.417	125.583	0.461455	0.69447
SlFLA11	SlFLA15	1.05067	1.70187	0.61736	606	153.667	452.333	255.667	103.333	0.565217	0.672451
SlFLA11	SlFLA16	0.509129	NaN	NaN	696	165.917	530.083	195.917	132.083	0.369596	0.796082	High Sequence Divergence Value (pS>=0.75)
SlFLA11	SlFLA17	0.733922	NaN	NaN	702	167.583	534.417	250.167	127.833	0.468112	0.762805	High Sequence Divergence Value (pS>=0.75)
SlFLA11	SlFLA18	0.786369	1.42031	0.553662	666	150.417	515.583	251.167	95.8333	0.48715	0.637119
SlFLA11	SlFLA19	0.965588	NaN	NaN	642	159.667	482.333	261.917	125.083	0.54302	0.783403	High Sequence Divergence Value (pS>=0.75)
SlFLA11	SlFLA20	0.973485	2.20512	0.441466	597	142.417	454.583	247.833	101.167	0.545188	0.710357
SlFLA11	SlFLA21	0.781759	NaN	NaN	738	182.25	555.75	269.833	147.167	0.48553	0.807499	High Sequence Divergence Value (pS>=0.75)
SlFLA11	SlFLA22	0.761387	2.28624	0.33303	735	175.667	559.333	267.5	125.5	0.478248	0.714421
SlFLA11	SlFLA23	0.788664	2.94429	0.267862	696	163.333	532.667	259.917	120.083	0.487954	0.735204
SlFLA11	SlFLA24	0.200216	1.10213	0.181662	711	169.417	541.583	95.1667	97.8333	0.175719	0.577472
SlFLA12	SlFLA13	0.850122	NaN	NaN	669	168.25	500.75	254.667	126.333	0.50857	0.750867	High Sequence Divergence Value (pS>=0.75)
SlFLA12	SlFLA14	0.656586	2.7596	0.237928	1107	285.083	821.917	359.583	208.417	0.437494	0.731073
SlFLA12	SlFLA15	0.845082	2.57688	0.327948	936	239.833	696.167	352.917	174.083	0.506943	0.725851
SlFLA12	SlFLA16	0.8706	2.77296	0.31396	726	175.917	550.083	283.333	128.667	0.515073	0.731407
SlFLA12	SlFLA17	0.944601	3.98343	0.237133	705	168.833	536.167	288	126	0.537146	0.746298
SlFLA12	SlFLA18	0.766372	NaN	NaN	1092	260.833	831.167	399	205	0.480048	0.785942	High Sequence Divergence Value (pS>=0.75)
SlFLA12	SlFLA19	0.909911	NaN	NaN	600	152.083	447.917	236.083	125.917	0.52707	0.827945	High Sequence Divergence Value (pS>=0.75)
SlFLA12	SlFLA20	0.95425	NaN	NaN	471	119.833	351.167	189.583	94.4167	0.539867	0.7879	High Sequence Divergence Value (pS>=0.75)
SlFLA12	SlFLA21	0.824884	NaN	NaN	723	182.167	540.833	270.583	138.417	0.500308	0.759835	High Sequence Divergence Value (pS>=0.75)
Seq_1	Seq_2	Ka	Ks	Ka_Ks	EffectiveLen	AverageS-sites	AverageN-sites	cN	cS	pN	pS	Note
SlFLA12	SlFLA22	0.709552	2.01328	0.352436	1152	285.25	866.75	397.667	199.333	0.458802	0.698802
SlFLA12	SlFLA23	0.761843	NaN	NaN	1137	280	857	410	217	0.478413	0.775	High Sequence Divergence Value (pS>=0.75)
SlFLA12	SlFLA24	0.874275	NaN	NaN	687	165.583	521.417	269.167	127.833	0.516222	0.772018	High Sequence Divergence Value (pS>=0.75)
SlFLA13	SlFLA14	0.588868	3.23812	0.181855	717	179.167	537.833	219.417	132.583	0.407964	0.74
SlFLA13	SlFLA15	0.905615	NaN	NaN	648	164.917	483.083	254	124	0.525789	0.751895	High Sequence Divergence Value (pS>=0.75)
SlFLA13	SlFLA16	0.879013	1.77253	0.495909	633	150.25	482.75	249.917	102.083	0.517694	0.679423
SlFLA13	SlFLA17	0.916053	2.87519	0.318606	678	163.083	514.917	272.333	119.667	0.528888	0.733776
SlFLA13	SlFLA18	0.736203	1.55563	0.47325	660	157.833	502.167	235.5	103.5	0.468968	0.655755
SlFLA13	SlFLA19	0.896615	2.54543	0.352245	612	148.083	463.917	242.667	107.333	0.523082	0.724817
SlFLA13	SlFLA20	0.936783	NaN	NaN	393	91.0833	301.917	161.5	69.5	0.534916	0.763038	High Sequence Divergence Value (pS>=0.75)
SlFLA13	SlFLA21	0.812062	NaN	NaN	636	156.5	479.5	237.833	123.167	0.496003	0.787007	High Sequence Divergence Value (pS>=0.75)
SlFLA13	SlFLA22	0.680904	4.17339	0.163154	726	174	552	247	130	0.447464	0.747126
SlFLA13	SlFLA23	0.679927	2.90022	0.23444	741	176.583	564.417	252.333	129.667	0.447069	0.734309
SlFLA13	SlFLA24	0.7504	3.18052	0.235936	636	152.417	483.583	229.333	112.667	0.474237	0.739202
SlFLA14	SlFLA15	0.986149	1.73253	0.569195	906	228.083	677.917	371.917	154.083	0.548617	0.675557
SlFLA14	SlFLA16	0.903006	2.95893	0.30518	705	175.167	529.833	278.167	128.833	0.525008	0.73549
SlFLA14	SlFLA17	0.871797	2.93655	0.296878	726	181.167	544.833	280.833	133.167	0.515448	0.735051
SlFLA14	SlFLA18	0.559367	NaN	NaN	1119	268	851	335.5	203.5	0.394242	0.759328	High Sequence Divergence Value (pS>=0.75)
SlFLA14	SlFLA19	0.998976	3.68857	0.27083	945	235.5	709.5	391.667	175.333	0.552032	0.744515
SlFLA14	SlFLA20	0.898844	1.78686	0.503029	786	193.167	592.833	310.5	131.5	0.523756	0.680759
SlFLA14	SlFLA21	0.749111	3.08657	0.2427	750	195.75	554.25	262.583	144.417	0.473763	0.737761
SlFLA14	SlFLA22	0.498124	1.53027	0.325515	1167	288.5	878.5	319.75	188.25	0.363973	0.652513
SlFLA14	SlFLA23	0.547649	3.12311	0.175354	1155	280.583	874.417	339.833	207.167	0.38864	0.738343
SlFLA14	SlFLA24	0.768556	2.25426	0.340935	705	176.75	528.25	254	126	0.480833	0.712871
SlFLA15	SlFLA16	0.786084	NaN	NaN	582	150.833	431.167	210	115	0.487051	0.762431	High Sequence Divergence Value (pS>=0.75)
SlFLA15	SlFLA17	1.08972	NaN	NaN	663	166.417	496.583	285.333	131.667	0.574593	0.791187	High Sequence Divergence Value (pS>=0.75)
SlFLA15	SlFLA18	0.884978	2.51707	0.351591	981	236.583	744.417	386.75	171.25	0.519534	0.723846
SlFLA15	SlFLA19	0.873959	3.39945	0.257088	615	157.583	457.417	236.083	116.917	0.516123	0.741935
SlFLA15	SlFLA20	0.992621	1.51646	0.654563	939	231.417	707.583	389.417	150.583	0.550347	0.650702
SlFLA15	SlFLA21	1.00341	4.04653	0.247968	615	159.167	455.833	252.167	118.833	0.553199	0.746597
SlFLA15	SlFLA22	0.935221	NaN	NaN	987	242.333	744.667	398	185	0.534467	0.763411	High Sequence Divergence Value (pS>=0.75)
SlFLA15	SlFLA23	0.944915	3.75122	0.251895	987	239.5	747.5	401.583	178.417	0.537235	0.744955
SlFLA15	SlFLA24	1.15874	3.92683	0.295082	666	167	499	294.417	124.583	0.590013	0.746008
SlFLA16	SlFLA17	0.27084	0.530092	0.51093	708	164	544	123.667	62.3333	0.227328	0.380081
SlFLA16	SlFLA18	0.756263	1.7136	0.44133	657	147.083	509.917	242.917	99.0833	0.476385	0.673654
SlFLA16	SlFLA19	0.92401	5.2144	0.177203	603	145.25	457.75	243.167	108.833	0.531222	0.749283
SlFLA16	SlFLA20	0.918091	1.99925	0.459217	417	96.25	320.75	169.833	67.1667	0.529488	0.697835
SlFLA16	SlFLA21	0.686079	2.59906	0.263973	699	168.833	530.167	238.333	122.667	0.449544	0.726555
SlFLA16	SlFLA22	0.740074	NaN	NaN	663	154.583	508.417	239.167	117.833	0.470415	0.762264	High Sequence Divergence Value (pS>=0.75)
SlFLA16	SlFLA23	0.799635	NaN	NaN	684	158.167	525.833	258.583	119.417	0.491759	0.755005	High Sequence Divergence Value (pS>=0.75)
SlFLA16	SlFLA24	0.468385	1.69887	0.275705	693	162.417	530.583	184.833	109.167	0.348359	0.67214
SlFLA17	SlFLA18	0.718627	1.40182	0.512639	654	143.333	510.667	236.083	90.9167	0.462304	0.634302
SlFLA17	SlFLA19	0.9646	NaN	NaN	510	121.083	388.917	211.083	92.9167	0.542747	0.767378	High Sequence Divergence Value (pS>=0.75)
SlFLA17	SlFLA20	0.80274	NaN	NaN	372	87.4167	284.583	140.25	70.75	0.492826	0.809342	High Sequence Divergence Value (pS>=0.75)
SlFLA17	SlFLA21	0.758581	1.65532	0.458268	693	169.667	523.333	249.75	113.25	0.477229	0.667485
SlFLA17	SlFLA22	0.735653	NaN	NaN	585	134.167	450.833	211.333	102.667	0.468762	0.765217	High Sequence Divergence Value (pS>=0.75)
SlFLA17	SlFLA23	0.838208	1.52785	0.548619	633	145.917	487.083	245.833	95.1667	0.504705	0.652199
SlFLA17	SlFLA24	0.717179	2.04941	0.349944	678	158.417	519.583	239.917	111.083	0.461748	0.70121
SlFLA18	SlFLA19	1.07098	1.91315	0.559799	714	172.333	541.667	308.833	119.167	0.570154	0.691489
SlFLA18	SlFLA20	0.852801	NaN	NaN	840	195	645	328.583	147.417	0.509432	0.755983	High Sequence Divergence Value (pS>=0.75)
SlFLA18	SlFLA21	0.891267	NaN	NaN	672	155.5	516.5	269.333	117.667	0.521459	0.756699	High Sequence Divergence Value (pS>=0.75)
SlFLA18	SlFLA22	0.341979	NaN	NaN	1116	258.167	857.833	235.583	220.417	0.274626	0.853777	High Sequence Divergence Value (pS>=0.75)
SlFLA18	SlFLA23	0.231733	2.56651	0.0902909	1137	262.917	874.083	174.25	190.75	0.199352	0.725515
SlFLA18	SlFLA24	0.768957	1.79581	0.428195	645	143.417	501.583	241.25	97.75	0.480977	0.68158
SlFLA19	SlFLA20	1.07294	NaN	NaN	888	207.167	680.833	388.5	158.5	0.570624	0.765084	High Sequence Divergence Value (pS>=0.75)
SlFLA19	SlFLA21	0.901671	2.04424	0.44108	645	162.417	482.583	253.167	113.833	0.524607	0.700872
SlFLA19	SlFLA22	0.817204	NaN	NaN	894	212.417	681.583	339.25	160.75	0.497738	0.756767	High Sequence Divergence Value (pS>=0.75)
SlFLA19	SlFLA23	1.04309	NaN	NaN	1020	239.833	780.167	439.5	192.5	0.563341	0.802641	High Sequence Divergence Value (pS>=0.75)
SlFLA19	SlFLA24	0.986879	2.59477	0.380335	618	151.083	466.917	256.25	109.75	0.548813	0.72642
SlFLA20	SlFLA21	0.979424	NaN	NaN	504	122.083	381.917	208.833	93.1667	0.546803	0.76314	High Sequence Divergence Value (pS>=0.75)
SlFLA20	SlFLA22	1.13755	1.93328	0.588405	918	219.083	698.917	409.167	151.833	0.58543	0.693039
SlFLA20	SlFLA23	0.891927	2.26722	0.393401	897	214.083	682.917	356.25	152.75	0.52166	0.713507
SlFLA20	SlFLA24	1.05866	NaN	NaN	480	113.417	366.583	207.917	90.0833	0.567174	0.794269	High Sequence Divergence Value (pS>=0.75)
SlFLA21	SlFLA22	0.785312	NaN	NaN	699	169.5	529.5	257.75	135.25	0.48678	0.797935	High Sequence Divergence Value (pS>=0.75)
SlFLA21	SlFLA23	0.824423	2.71209	0.303981	711	171.5	539.5	269.833	125.167	0.500154	0.729835
SlFLA21	SlFLA24	0.716919	1.95829	0.366095	696	170.167	525.833	242.75	118.25	0.461648	0.694907
SlFLA22	SlFLA23	0.333087	NaN	NaN	1209	284.75	924.25	248.583	225.417	0.268957	0.79163	High Sequence Divergence Value (pS>=0.75)
SlFLA22	SlFLA24	0.829442	4.27507	0.194018	684	157.75	526.25	264.083	117.917	0.501821	0.747491
SlFLA23	SlFLA24	0.742159	1.90282	0.390031	678	157.333	520.667	245.333	108.667	0.471191	0.690678
