# Supplementary material for: Characterization of the FLA Gene Family in Tomato (Solanum lycopersicum L.) and the Expression Analysis of SlFLAs in Response to Hormone and Abiotic Stresses
Source: Int J Mol Sci. 2023 Nov 7;24(22):16063. doi: 10.3390/ijms242216063 (PMC10671457; doi:10.3390/ijms242216063)
Supplement: Supplementary file 1 [file ijms-24-16063-s001.zip › File S2.xlsx]

## Sheet: Sheet1
	Gene_Primer_list
	Gene_name	F	R
	SlFLA1	GACCCGAGAACTAACCGATTGAAG	TAGAGAAGGACCTGGTGCCATTG
	SlFLA3	GATGGTAGTTTCGTGTTTGGTTCAG	GTGTGCCTTTGGTGGTGGAG
	SlFLA5	CGACGGAATCATCCACGGTATTG	GGTCAACTTCTGGTGCTCCTTC
	SlFLA7	CCAGCACCAGCACCAACAC	CTTGAAGCAGAGAAGTAGCAGAGG
	SlFLA11	TGAGGACTCAAGCTGGAGATACTAG	GGCGACGGAGAAGCAAAGATAC
	SlFLA12	TCTCTTGTCCACTTCCTACATACCC	ATGGTTGTCTATCACATCGGAGTTG
	SlFLA14	TCTCCTACTCCAATGATGTCTCCTC	GTTCTTCTTCGCCGTACTGTTCTC
	SlFLA15	TCGCTACGGCTGACTCTTCTC	GTGTAAGTGACGGTGAGGCATC
	SlFLA17	CCTAGAAGATGAATCCACCGTTGAC	GCTAACACTGTCACGCCATCG
	SlFLA18	CTACCTCCTCCGCCCATAACATC	GCCGATTGATCTCAGAAGCTAAGTG
	SlFLA20	TCTGTTTCTCATCCTGGTGTGTTTC	CACTTCCGTTTGGCATTTCATCAC
	SlFLA21	AAGCCATATTCGGGACGGATTTAC	AGGCGATGCTGGTGCTCTAG
	Actin	AATGAACTTCGTGTGGCTCCAGAG	ATGGCAGGGGTGTTGAAGGTTTC
